# Supplementary material for: Study on eye movement characteristics and intervention of basketball shooting skill
Source: PeerJ. 2022 Oct 31;10:e14301. doi: 10.7717/peerj.14301 (PMC9632457; doi:10.7717/peerj.14301)
Supplement: Supplemental Information 1 — Shooting skill is typically measured by using field goal percentage , which is the number of shots made out of the total number of shots. AOIs were drawn into key interest area-hoops, related interest area-boards and irrelevant interest area-nets. The original data shows that expert basketball players have a higher hit rate than amateur basketball players, and their fixation points are more concentrated in the front of the basket frame. The intervention group can effectively improve the shooting percentage after 9 weeks of shooting aiming point practice. But the change of control group was not obvious. [file peerj-10-14301-s001.zip › raw data/data.xlsx]

## Sheet: Number of goals
subject No.	groups	free throw（Number of goals in 10 ）	direct shot（Number of goals in 10 ）	bank shot（Number of goals in 10 ）
1	expert player	9	7	6
2	expert player	10	6	7
3	expert player	8	8	7
4	expert player	10	9	10
5	expert player	7	8	7
6	expert player	10	7	7
7	expert player	9	8	10
8	expert player	10	9	6
9	expert player	9	10	9
10	expert player	10	6	6
11	expert player	7	7	10
12	expert player	8	10	6
13	expert player	6	8	10
14	expert player	10	9	8
15	expert player	8	6	10
16	expert player	6	9	7
17	expert player	8	10	9
18	expert player	7	8	10
19	expert player	10	7	9
20	expert player	7	10	10
21	expert player	10	9	10
22	expert player	6	10	7
23	expert player	9	10	10
24	expert player	10	9	6
1	amateur player	6	6	6
2	amateur player	2	1	5
3	amateur player	3	6	6
4	amateur player	6	5	3
5	amateur player	2	2	1
6	amateur player	6	5	1
7	amateur player	5	5	2
8	amateur player	2	6	1
9	amateur player	6	3	1
10	amateur player	4	4	3
11	amateur player	1	1	2
12	amateur player	6	2	1
13	amateur player	5	3	5
14	amateur player	6	5	5
15	amateur player	1	4	3
16	amateur player	4	5	3
17	amateur player	6	4	4
18	amateur player	1	1	1
19	amateur player	6	2	2
20	amateur player	3	2	6
21	amateur player	6	1	2
22	amateur player	5	6	1
23	amateur player	3	1	2
24	amateur player	6	2	2
1	intervention player-0th week	1	1	1
2	intervention player-0th week	5	6	5
3	intervention player-0th week	1	1	1
4	intervention player-0th week	2	3	3
5	intervention player-0th week	1	1	2
6	intervention player-0th week	6	5	1
7	intervention player-0th week	1	6	4
8	intervention player-0th week	6	1	2
9	intervention player-0th week	3	2	5
10	intervention player-0th week	6	3	2
11	intervention player-0th week	1	1	6
12	intervention player-0th week	4	4	1
13	intervention player-0th week	1	6	3
14	intervention player-0th week	2	1	1
15	intervention player-0th week	2	3	2
16	intervention player-0th week	1	1	4
17	intervention player-0th week	6	2	2
18	intervention player-0th week	3	1	1
19	intervention player-0th week	2	4	5
20	intervention player-0th week	1	3	1
21	intervention player-0th week	1	1	2
22	intervention player-0th week	4	2	1
23	intervention player-0th week	1	1	3
24	intervention player-0th week	2	6	1
1	control player-0th week	2	5	2
2	control player-0th week	6	3	1
3	control player-0th week	2	1	2
4	control player-0th week	1	2	5
5	control player-0th week	6	1	2
6	control player-0th week	3	6	1
7	control player-0th week	1	1	4
8	control player-0th week	6	5	2
9	control player-0th week	4	1	1
10	control player-0th week	2	2	5
11	control player-0th week	1	3	3
12	control player-0th week	2	6	6
13	control player-0th week	1	2	4
14	control player-0th week	1	2	1
15	control player-0th week	5	1	1
16	control player-0th week	1	1	1
17	control player-0th week	1	6	2
18	control player-0th week	2	1	1
19	control player-0th week	1	3	1
20	control player-0th week	3	1	6
21	control player-0th week	1	5	1
22	control player-0th week	6	2	2
23	control player-0th week	1	1	1
24	control player-0th week	1	2	3
1	intervention player-5th week	2	3	3
2	intervention player-5th week	5	2	2
3	intervention player-5th week	2	2	2
4	intervention player-5th week	2	4	3
5	intervention player-5th week	3	2	2
6	intervention player-5th week	2	3	6
7	intervention player-5th week	3	4	2
8	intervention player-5th week	2	2	3
9	intervention player-5th week	3	6	3
10	intervention player-5th week	2	4	4
11	intervention player-5th week	3	2	2
12	intervention player-5th week	2	2	2
13	intervention player-5th week	4	4	3
14	intervention player-5th week	3	2	2
15	intervention player-5th week	2	2	6
16	intervention player-5th week	6	5	2
17	intervention player-5th week	2	2	3
18	intervention player-5th week	2	3	2
19	intervention player-5th week	3	2	2
20	intervention player-5th week	2	2	2
21	intervention player-5th week	3	6	5
22	intervention player-5th week	3	2	2
23	intervention player-5th week	2	2	2
24	intervention player-5th week	2	2	3
1	control player-5th week	4	5	2
2	control player-5th week	2	2	2
3	control player-5th week	3	2	2
4	control player-5th week	2	3	5
5	control player-5th week	3	2	2
6	control player-5th week	2	4	2
7	control player-5th week	2	3	4
8	control player-5th week	3	2	2
9	control player-5th week	2	4	4
10	control player-5th week	2	2	2
11	control player-5th week	2	2	2
12	control player-5th week	2	3	3
13	control player-5th week	5	2	2
14	control player-5th week	2	2	3
15	control player-5th week	3	2	2
16	control player-5th week	2	3	2
17	control player-5th week	6	2	3
18	control player-5th week	2	2	2
19	control player-5th week	2	3	2
20	control player-5th week	3	2	2
21	control player-5th week	2	5	6
22	control player-5th week	2	2	2
23	control player-5th week	2	2	2
24	control player-5th week	3	4	3
1	intervention player-9th week	7	6	7
2	intervention player-9th week	3	5	6
3	intervention player-9th week	6	7	7
4	intervention player-9th week	7	4	3
5	intervention player-9th week	5	7	5
6	intervention player-9th week	7	4	7
7	intervention player-9th week	4	5	6
8	intervention player-9th week	7	4	7
9	intervention player-9th week	5	7	6
10	intervention player-9th week	7	4	5
11	intervention player-9th week	3	7	7
12	intervention player-9th week	5	3	7
13	intervention player-9th week	4	7	4
14	intervention player-9th week	7	4	7
15	intervention player-9th week	3	3	4
16	intervention player-9th week	7	7	3
17	intervention player-9th week	7	6	5
18	intervention player-9th week	6	6	7
19	intervention player-9th week	7	3	4
20	intervention player-9th week	3	7	7
21	intervention player-9th week	7	6	6
22	intervention player-9th week	4	7	5
23	intervention player-9th week	7	4	7
24	intervention player-9th week	4	7	3
1	control player-9th week	2	3	2
2	control player-9th week	2	2	6
3	control player-9th week	6	2	3
4	control player-9th week	2	4	4
5	control player-9th week	2	2	2
6	control player-9th week	2	3	2
7	control player-9th week	4	3	3
8	control player-9th week	2	2	2
9	control player-9th week	4	6	3
10	control player-9th week	2	2	2
11	control player-9th week	2	3	6
12	control player-9th week	4	2	2
13	control player-9th week	2	3	5
14	control player-9th week	5	2	2
15	control player-9th week	2	5	3
16	control player-9th week	2	2	2
17	control player-9th week	6	3	6
18	control player-9th week	2	2	2
19	control player-9th week	2	6	3
20	control player-9th week	4	2	2
21	control player-9th week	2	3	6
22	control player-9th week	2	2	2
23	control player-9th week	4	6	2
24	control player-9th week	3	2	3

## Sheet: AOI time
subject No.	groups	free throw-board	free throw-hoop	free throw-net	direct shot-board	direct shot-hoop	direct shot-net	bank shot-board	bank shot-hoop	bank shot-net
1	expert player	19.71	15.75	4.11	7.95	10.9	1.78	11.16	5.94	0.08		1	2
2	expert player	17.65	17.95	4.1	6.82	9.94	2.18	9.53	4.1	0.1		1	2
3	expert player	15.93	15.66	5.34	7.06	11.2	2.21	11.03	6.01	0.08		1	2
4	expert player	19.32	14.12	4.99	8.94	12.24	1.83	10.63	5.15	0.13		1	2
5	expert player	16.99	16.65	4.26	6.3	11.33	1.97	11.62	4.86	0.07		1	2
6	expert player	18.53	14.22	3.84	7.25	10.98	0.99	10.96	5.24	0.06		1	2
7	expert player	17.25	15.99	4.25	6.03	11.57	1.21	10.23	4.64	0.08		1	2
8	expert player	18.32	16.13	5.5	8.93	10.84	1.43	11.56	3.62	0.09		1	2
9	expert player	15.91	15.18	4.78	7.78	12.01	1.28	10.23	5.18	0.07		1	2
10	expert player	17.08	15.22	4.98	8.23	10.93	1.05	11.33	5.8	0.06		1	2
11	expert player	18.15	16.56	3.6	6.52	9.68	2.07	10.27	6.7	0.06
12	expert player	19.22	17.49	3.61	7.53	11.75	1.94	11.88	5.74	0.07
13	expert player	18.43	15.1	5.88	7.22	10.86	1.18	11.8	6.71	0.08
14	expert player	19.07	16.38	3.96	6.56	11.74	1.19	11.16	4.22	0.09
15	expert player	18.44	17.52	3.04	7.96	12.07	2.14	9.74	6.78	0.1
16	expert player	15.16	15.06	4.27	7.33	10.47	0.93	11.31	5.99	0.06
17	expert player	19.63	14.12	3.62	6.74	12.73	1.84	9.49	3.82	0.08
18	expert player	17.76	15.66	5.04	7.46	11.5	1.41	10.99	4.67	0.06
19	expert player	16.92	15.92	4.88	6.38	10.81	2.02	11.8	6.67	0.1
20	expert player	19.92	16.1	4.66	8.02	10.58	1.83	10.19	6.75	0.09
21	expert player	18.06	15.75	3.49	7.21	11.44	1.98	11.27	4.09	0.06
22	expert player	17.34	16.54	5.84	8.45	12.38	0.94	9.87	3.52	0.12
23	expert player	18.86	13.89	4.22	7.71	11.9	1.17	10.89	6.47	0.15
24	expert player	17.85	16.18	3.8	7.2	10.07	2.12	11.96	5.22	0.05
1	amateur player	26.35	8.32	9.34	8.36	4.95	2.23	13.08	4.01	0.92
2	amateur player	24.73	7.46	8.81	7.09	6.23	3.44	15.68	3.48	1.34
3	amateur player	27.4	5.22	9.01	8.42	5.84	2.08	14.49	2.97	0.89
4	amateur player	26.44	5.87	7.63	9.16	6.76	2.55	15.15	2.24	1.45
5	amateur player	27.72	4.51	9.63	7.53	4.5	3.19	14.99	3.66	2.05
6	amateur player	24.99	6.31	11.1	8.34	5.28	3.28	15.04	4.47	1.24
7	amateur player	25.81	5.95	9.57	9.35	6.27	2.4	14.66	2.54	1.89
8	amateur player	27.96	5.51	8.65	8.45	4.47	2.89	14.48	4.16	2.03
9	amateur player	25.48	4.41	10.82	9.02	5.36	3.39	15.44	2.99	1.44
10	amateur player	26.57	4.13	8.8	8.4	4.67	3.1	13.32	3.52	1.03
11	amateur player	25.73	6.8	10.08	7.97	5.91	2.31	14.07	2.83	1.66
12	amateur player	27.84	7.67	9.52	8.14	6.11	2.78	13.36	3.94	1.76
13	amateur player	23.98	4.25	10.76	9.37	5.72	1.82	15.42	2.6	0.95
14	amateur player	24.48	4.76	9.74	8.03	6.43	1.6	13.97	3.57	0.92
15	amateur player	26.3	5.77	10.11	7.77	4.51	2.23	12.68	4.1	1.3
16	amateur player	26.85	6.98	11.63	8.34	6.21	1.87	13.43	4.61	1.32
17	amateur player	24.58	5.2	8.88	7.8	4.71	2.93	14.44	3.96	0.99
18	amateur player	25.53	8.31	10.35	8.48	6.1	3.04	12.6	3.3	1.15
19	amateur player	25.1	5.44	10.4	7.56	5.53	2.89	15.09	2.09	2.2
20	amateur player	26.06	6.17	8.22	9.07	6.34	2.6	13.68	3.1	1.93
21	amateur player	24.3	5.63	7.79	8.52	5.81	2.87	15.23	3.24	1.75
22	amateur player	26.17	6.65	9.05	8.74	6.64	3.2	14.71	2.54	2.03
23	amateur player	23.33	7.22	11.64	7.28	4.11	3.14	13.84	3.15	0.91
24	amateur player	27.75	7.73	8.56	8.39	5.96	1.68	15.02	3.01	1.45
